# Supplementary material for: Electrochemical Diffusion Study in Poly(Ethylene Glycol) Dimethacrylate-Based Hydrogels
Source: Sensors (Basel). 2024 Jun 6;24(11):3678. doi: 10.3390/s24113678 (PMC11175328; doi:10.3390/s24113678)
Supplement: Supplementary file 1 [file sensors-24-03678-s001.zip]

Archive with 1 entries (1 files):
- sensors-2940683-supplementary.pdf
